# Supplementary material for: Detecting transcriptomic structural variants in heterogeneous contexts via the Multiple Compatible Arrangements Problem
Source: Algorithms Mol Biol. 2020 May 15;15:9. doi: 10.1186/s13015-020-00170-5 (PMC7227063; doi:10.1186/s13015-020-00170-5)
Supplement: Supplementary file 1 — Additional file 1. Annotated break points predicted by D-SQUID in HCC cell line samples. Break points predicted by D-SQUID and the gene regions they react in HCC1395 and HCC1954 samples. [file 13015_2020_170_MOESM1_ESM.xlsx]

## Sheet: HCC1395_bp_annotated
#FP/TP	chr1	start1	end1	strand1	geneName1	chr2	start2	end2	strand2	geneName2
FP	chr6	35754774	35755831	-	intergenic	chr6	35761513	35761689	+	CLPSL1
FP	chr6	35754563	35755831	-	intergenic	chr6	35761513	35766788	+	CLPSL1
FP	chr6	35754774	35755831	-	intergenic	chr6	35761513	35766718	+	CLPSL1
FP	chr3	122829788	122843190	+	PDIA5	chrGL000220.1	121604	121959	-	intergenic
TP	chr19	39116669	39123318	+	EIF3K	chr6	46607230	46607405	+	intergenic
TP	chr19	39116669	39123318	+	EIF3K	chr6	46607230	46607345	+	intergenic
FP	chrMT	0	309	-	intergenic	chrMT	16108	16569	+	intergenic
FP	chr6	30706174	30708087	-	FLOT1	chr6	30728958	30736195	+	HCG20
TP	chr14	53138347	53149128	-	ERO1A	chr14	53347753	53348187	+	intergenic
TP	chr2	25875462	25896340	-	DTNB	chr2	25913220	25913409	+	intergenic
TP	chr2	25875462	25896340	-	DTNB	chr2	25913220	25932241	+	intergenic
TP	chr2	160832578	160862161	-	PLA2R1	chr2	160899223	161159998	+	intergenic
FP	chr5	32444367	32444859	-	ZFR	chr5	32451045	32451229	+	intergenic
FP	chr10	20588200	20632980	-	intergenic	chr10	21901273	21901380	+	MLLT10
FP	chr10	20594695	20632980	-	intergenic	chr10	21901273	21901380	+	MLLT10
FP	chr1	16891301	16891415	-	NBPF1	chr1	16893673	16893766	+	intergenic
FP	chr14	96807858	96808039	-	ATG2B	chr15	91894906	91929347	+	intergenic
TP	chr9	85862969	85863141	-	FRMD3	chr9	85863220	85863431	+	intergenic
FP	chr7	104569859	104570076	-	intergenic	chr7	104731662	104731761	+	KMT2E
FP	chr7	104561710	104570076	-	LHFPL3-AS2	chr7	104731662	104731761	+	KMT2E
FP	chr20	30944720	30944857	-	intergenic	chr20	30956815	30956926	+	ASXL1
FP	chr16	2303384	2303542	-	RNPS1	chr4	11375085	11375152	-	intergenic
FP	chr10	33486577	33491928	-	NRP1	chr10	33735046	33735172	+	intergenic
TP	chrX	117892002	117892205	-	intergenic	chrX	117895099	117895258	+	IL13RA1
FP	chr6	29693222	29693340	-	intergenic	chr6	29912047	29912443	+	HLA-A
FP	chr14	91633560	91633722	+	DGLUCY	chr9	116519926	116520067	+	intergenic
FP	chr15	55916601	55921709	-	PRTG	chr18	56390265	56393565	+	MALT1
FP	chr2	192234267	192234355	-	intergenic	chr2	192234953	192235018	+	MYO1B
TP	chr6	101834833	101835137	+	intergenic	chr6	102247589	102250313	+	GRIK2
FP	chr7	104767439	104773346	-	SRPK2	chr7	104773346	104773551	+	intergenic
TP	chr17	72725394	72767992	-	NAT9	chr17	72767999	72791771	+	TMEM104
FP	chr22	32705821	32705884	-	intergenic	chr22	44642482	44642795	+	intergenic
TP	chr1	52039664	52039804	-	CALR4P	chr1	52179673	52179751	+	OSBPL9
FP	chr17	40555887	40556136	-	CAVIN1	chr20	34486014	34486065	+	PHF20
FP	chr3	57875767	57875827	-	intergenic	chr3	57882597	57882659	+	SLMAP
TP	chr6	32139073	32139253	-	AGPAT1	chr6	32209612	32209824	+	intergenic
FP	chr4	88957287	88957685	-	intergenic	chr6	20403970	20404063	+	E2F3
TP	chr2	63826302	63826426	+	MDH1	chrX	62619652	62619783	+	intergenic
FP	chr3	131895125	131895214	-	intergenic	chr7	103006520	103007930	+	PSMC2
FP	chr2	29217591	29217768	-	intergenic	chr2	29356532	29356683	+	CLIP4
FP	chr1	40533279	40533389	-	intergenic	chr3	76483856	76483918	+	intergenic
FP	chr10	89536077	89536187	-	ATAD1	chr10	89628179	89628327	+	PTEN
FP	chr9	30689060	30689124	-	intergenic	chrX	135962762	135962898	-	RBMX
FP	chr22	24969113	24969314	-	intergenic	chr22	24970388	24970564	+	SNRPD3
FP	chr2	232302033	232302180	+	intergenic	chr3	57743398	57743576	+	SLMAP
FP	chr1	144676872	144676979	-	LOC653513	chr1	147917490	147917623	-	NBPF19
FP	chr10	60577321	60577482	+	BICC1	chr14	82203826	82203967	-	LINC02311
FP	chr1	44059149	44059298	+	PTPRF	chr1	44059697	44059886	+	PTPRF
FP	chr12	109887476	109887645	+	intergenic	chr4	157812341	157812385	-	PDGFC
FP	chr1	143743239	143744276	-	LINC01138	chr1	145004782	145013828	-	PDE4DIP
FP	chr7	100402787	100402943	-	EPHB4	chr7	100405078	100405202	+	intergenic
FP	chr8	6523422	6564077	-	MCPH1-AS1	chr8	6566297	6590079	+	AGPAT5
TP	chr7	2883486	2883586	-	GNA12	chr7	2998133	2998265	+	intergenic
FP	chr15	44939949	44939973	-	SPG11	chr17	77911079	77911334	-	TBC1D16
FP	chr9	133485340	133487892	-	intergenic	chr9	134269608	134269650	+	intergenic
FP	chr11	55359891	55359914	+	intergenic	chr4	39533862	39534077	+	UGDH-AS1
FP	chr9	33135186	33135292	-	B4GALT1	chrX	129735386	129735610	-	intergenic
FP	chr16	74920686	74920738	+	intergenic	chr2	217366337	217366598	+	RPL37A
FP	chr8	115126704	115126773	-	intergenic	chrY	21152743	21152874	-	CD24
FP	chr10	32197167	32197322	-	ARHGAP12	chr17	65235548	65239958	-	HELZ
FP	chr9	34681482	34681634	-	intergenic	chr9	34681850	34681978	+	intergenic
TP	chr2	223605195	223637246	-	intergenic	chr2	223725746	223725976	+	ACSL3
FP	chr6	32520615	32520688	-	HLA-DRB6	chr6	32546525	32546665	+	intergenic
TP	chr2	28460068	28460171	-	intergenic	chr2	28616605	28616689	+	FOSL2
TP	chr2	100024490	100024593	-	REV1	chr2	100029189	100029413	+	intergenic
FP	chr4	76948313	76948365	-	intergenic	chr4	77080461	77080751	+	intergenic
FP	chr10	5591269	5591326	+	intergenic	chr17	43101471	43101633	+	intergenic
FP	chr4	95264094	95264270	-	intergenic	chr4	95507558	95507595	+	PDLIM5
FP	chr17	30439242	30439318	-	intergenic	chr17	80577611	80583341	+	intergenic
FP	chr7	14371915	14371935	+	intergenic	chr7	94060359	94060423	-	intergenic
FP	chr8	57905757	57905859	-	IMPAD1	chr8	62412013	62412190	-	intergenic
TP	chr20	13610580	13610800	-	TASP1	chr20	14518918	14519078	+	MACROD2
FP	chr1	10520300	10520484	-	DFFA	chr1	10520484	10520626	+	intergenic
FP	chr14	24404245	24404350	-	intergenic	chr14	24572226	24572403	+	PCK2
FP	chr14	75410993	75411139	-	PGF	chr16	10215184	10215384	-	GRIN2A
FP	chr1	36068356	36068540	-	PSMB2	chr3	40503733	40504134	+	RPL14
FP	chr3	33099511	33099708	-	GLB1	chr3	38917094	38917219	-	SCN11A
TP	chr1	157952340	157952675	-	intergenic	chr1	169126496	169130578	-	NME7
FP	chr3	131895125	131895214	+	intergenic	chr7	103007930	103008063	-	SLC26A5
FP	chr1	36067870	36068052	-	PSMB2	chr1	36068052	36068160	+	intergenic
FP	chr1	145689129	145689217	-	intergenic	chr1	145689217	145689333	+	RNF115
FP	chrX	148610965	148614427	+	intergenic	chrX	149115448	149115543	+	LINC00894
FP	chr10	22170826	22170909	-	DNAJC1	chr6	44267997	44268175	-	AARS2
FP	chr22	36884118	36884300	-	FOXRED2	chr22	36884565	36884710	+	intergenic
FP	chr1	1586817	1586938	-	CDK11B	chr1	1650773	1650906	+	intergenic
FP	chr13	49581538	49581662	+	FNDC3A	chr7	75103969	75104149	-	POM121C
FP	chr19	51012640	51012819	-	JOSD2	chr19	51012955	51013028	+	intergenic
FP	chr22	50934133	50934156	+	intergenic	chr7	100740615	100740945	+	TRIM56
FP	chr15	50998584	50998702	-	SPPL2A	chr15	50998864	50999349	+	intergenic
FP	chr16	58700254	58700414	-	SLC38A7	chr18	37543465	37543520	+	intergenic
FP	chr16	34391896	34392036	+	intergenic	chr16	34757582	34757713	+	intergenic
FP	chr12	7250869	7251043	-	C1RL	chr2	114083827	114083884	-	intergenic
FP	chr11	62549249	62549279	-	intergenic	chr4	76678653	76678726	-	intergenic
FP	chrGL000195.1	48954	49087	+	intergenic	chrGL000195.1	138056	138148	+	intergenic
FP	chr5	149363428	149363651	-	intergenic	chr5	149363651	149363983	+	SLC26A2
FP	chr18	42543705	42543759	-	intergenic	chr5	10280290	10280455	-	CMBL
FP	chr7	45022882	45023339	+	intergenic	chr7	139820532	139820557	-	KDM7A
FP	chr6	32552002	32552155	-	HLA-DRB1	chr6	32632640	32632698	+	intergenic
FP	chr14	61909828	61909910	-	intergenic	chr14	62037158	62037478	+	FLJ22447
TP	chr1	84946638	84946696	-	intergenic	chr6	89559473	89563484	-	RNGTT
FP	chr16	30914599	30965596	-	FBXL19-AS1	chr16	31091605	31091714	+	ZNF646
FP	chr1	148932822	148932920	+	LSP1P5	chr2	91805989	91806180	+	intergenic
TP	chr6	111623462	111623620	-	REV3L	chr6	111623982	111628378	+	intergenic
FP	chr2	179299117	179299404	-	PRKRA	chr2	179299404	179299563	+	CHROMR
FP	chr8	11700447	11700540	-	CTSB	chr8	11701146	11701283	+	intergenic
FP	chr2	181737945	181738170	-	intergenic	chr3	72978262	72978396	-	intergenic
FP	chr10	32108502	32125899	-	ARHGAP12	chr17	65235349	65239958	-	HELZ
FP	chr20	44524804	44524948	-	intergenic	chr20	44524948	44525114	+	CTSA
FP	chr7	130295823	130295852	-	COPG2	chrX	133081709	133081731	-	GPC3
FP	chr1	94669522	94669552	-	ARHGAP29	chr1	94670636	94670726	+	intergenic
FP	chr14	75202694	75202833	-	intergenic	chr14	75202833	75202987	+	FCF1
FP	chrX	123043152	123043266	-	intergenic	chrX	123043461	123044802	+	XIAP
FP	chr15	32930529	32930710	-	intergenic	chr15	32983964	32988307	+	SCG5
FP	chr6	33365805	33365943	-	intergenic	chr6	33371801	33371906	+	KIFC1
FP	chr20	60955639	60962112	-	MIR1-1HG-AS1	chr20	60970140	60970245	+	intergenic
FP	chr10	5011567	5011625	+	AKR1C1	chr10	5038057	5040816	+	intergenic
FP	chr10	5021157	5021242	+	AKR1C1	chr10	5030566	5030710	+	intergenic
FP	chr13	97549188	97549244	+	intergenic	chr7	138707763	138729805	-	MIR10399
FP	chr10	60047581	60127682	-	LOC112268068	chr2	20026486	20026582	+	intergenic
TP	chr3	72842228	72971351	-	SHQ1	chr3	80280147	80285558	+	intergenic
FP	chr10	5005720	5008105	+	AKR1C1	chr10	5044033	5045943	+	intergenic
FP	chr10	5011567	5011625	-	intergenic	chr10	5038057	5040816	-	AKR1C2
FP	chr1	36038785	36067596	+	TFAP2E	chr1	109619376	109619427	+	intergenic
FP	chr6	29974576	30002875	-	ZNRD1ASP	chr6	31240359	31248154	-	intergenic
FP	chr1	121107151	121107218	-	SRGAP2-AS1	chr1	144053505	144053530	+	intergenic
FP	chr16	2303133	2303384	+	intergenic	chr4	11375085	11375152	+	intergenic

## Sheet: HCC1954_bp_annotated
#FP/TP	chr1	start1	end1	strand1	geneName1	chr2	start2	end2	strand2	geneName2
FP	chr17	38135881	38136308	+	intergenic	chr17	38137195	38137773	+	PSMD3
FP	chrMT	0	408	-	intergenic	chrMT	16294	16569	+	intergenic
FP	chr5	116841329	116871505	-	intergenic	chr8	109226835	109228744	-	EIF3E
FP	chr5	116862401	116871505	-	intergenic	chr8	109226835	109228744	-	EIF3E
FP	chr5	116871206	116871505	-	intergenic	chr8	109226835	109228744	-	EIF3E
FP	chr5	116843307	116871505	-	intergenic	chr8	109226835	109228744	-	EIF3E
FP	chr16	55794512	55794617	+	CES1P1	chr16	55862675	55866979	+	intergenic
FP	chr8	119209671	119209971	+	intergenic	chr8	133816063	133816985	+	PHF20L1
FP	chr5	176631232	176639196	+	NSD1	chr8	130350688	130350983	-	intergenic
FP	chr12	57928764	57928938	-	DCTN2	chr12	58179277	58179692	+	TSFM
FP	chr12	57928838	57928938	-	DCTN2	chr12	58179277	58179396	+	TSFM
FP	chr14	94582132	94582280	-	intergenic	chr5	57134295	57134316	+	intergenic
FP	chr2	148709940	148716435	+	intergenic	chr4	174223197	174225269	+	GALNT7
FP	chr19	49510354	49513323	-	intergenic	chr19	49589642	49589818	+	SNRNP70
FP	chr22	36684605	36684986	-	MYH9	chr22	36711210	36711275	-	MYH9
FP	chr8	107670192	107670413	+	OXR1	chr8	128091149	128091378	+	intergenic
FP	chr5	176370335	176370489	-	UIMC1	chr8	128043988	128044085	+	intergenic
FP	chr5	114961297	114961475	-	TMED7-TICAM2	chr5	115363523	115363587	+	intergenic
FP	chrMT	1679	3267	-	intergenic	chrMT	8287	14668	+	intergenic
FP	chr5	176525518	176525811	+	intergenic	chr8	131881569	131881769	-	ADCY8
FP	chr2	140715659	140715860	+	intergenic	chr8	119391798	119391940	-	SAMD12
FP	chr5	176477703	176489152	-	intergenic	chr8	128043989	128044089	-	intergenic
FP	chr11	74457180	74457229	-	intergenic	chr6	133135886	133135925	-	intergenic
FP	chrMT	4655	5516	-	intergenic	chrMT	8287	9185	+	intergenic
FP	chr12	45761470	45761576	+	ANO6	chr20	60141352	60156375	+	CDH4
FP	chr5	114856070	114856246	-	intergenic	chr8	132457302	132457543	-	intergenic
FP	chr4	140221755	140223701	-	NDUFC1	chr5	115389710	115394619	-	intergenic
FP	chr22	42912015	42912142	-	RRP7A	chr22	42973849	42973889	+	intergenic
FP	chrGL000220.1	115107	115447	-	intergenic	chrGL000220.1	158996	159339	+	intergenic
FP	chrMT	927	3267	-	intergenic	chrMT	10903	14769	-	intergenic
FP	chr4	83292680	83292738	-	HNRNPD	chr4	83297356	83297599	+	intergenic
FP	chrGL000220.1	110061	110338	-	intergenic	chrGL000220.1	154078	154247	+	intergenic
FP	chr21	16274888	16319137	-	LINC02246	chr21	35107347	35107509	+	ITSN1
FP	chrMT	6425	7507	-	intergenic	chrMT	8287	14334	+	intergenic
FP	chr8	129113225	129113502	-	intergenic	chr8	130774871	130778041	-	GSDMC
FP	chr21	44211530	44211612	-	intergenic	chr21	47721395	47754682	+	PCNT
FP	chr2	9217877	9218010	-	intergenic	chr2	9437427	9437574	+	ASAP2
FP	chrMT	8424	14769	-	intergenic	chrMT	14769	15664	+	intergenic
FP	chr19	10291025	10291247	-	DNMT1	chr19	10335405	10335623	+	intergenic
FP	chrX	228085	228295	-	GTPBP6	chrX	229432	229591	+	intergenic
FP	chr12	45437254	45439415	-	DBX2	chr8	42359801	42396877	-	SLC20A2
FP	chr5	179440060	179440347	-	RNF130	chr8	99895459	99895688	-	STK3
FP	chr10	134230566	134230923	-	intergenic	chr10	134421418	134421460	+	INPP5A
FP	chr20	13699633	15101741	+	NDUFAF5	chr9	15199858	15225909	-	TTC39B
FP	chr17	37863343	37863457	-	intergenic	chr17	37864571	37864708	+	ERBB2
FP	chr12	125396189	125396658	-	UBC	chr12	125396803	125398321	+	intergenic
FP	chr12	54369668	54369719	-	intergenic	chr16	54953430	54953451	-	CRNDE
FP	chrMT	1242	3267	-	intergenic	chrMT	5627	6991	+	intergenic
FP	chr1	40533291	40535580	-	intergenic	chr3	76483804	76483932	+	intergenic
FP	chr1	51910535	51984819	-	EPS15	chr1	51984997	52142329	+	OSBPL9
FP	chr5	180663962	180664045	-	RACK1	chr5	180664607	180664651	+	intergenic
FP	chr7	5568148	5568352	-	ACTB	chr7	5568787	5568834	+	intergenic
FP	chrMT	7662	8287	-	intergenic	chrMT	8287	9101	+	intergenic
FP	chr1	567360	567484	-	intergenic	chr1	567484	567560	+	intergenic
FP	chrGL000220.1	110575	110782	-	intergenic	chrGL000220.1	154078	154733	+	intergenic
FP	chr11	43849711	43849813	-	intergenic	chr11	43877174	43877667	+	HSD17B12
FP	chr11	34192452	34192618	-	ABTB2	chr19	10659579	10662651	-	intergenic
FP	chr19	1814593	1821517	-	MIR1909	chr19	2207577	2209138	+	DOT1L
FP	chr16	2303399	2303607	-	RNPS1	chr4	11375084	11375154	-	intergenic
FP	chr17	37864660	37864787	-	intergenic	chr17	37865562	37865605	+	ERBB2
FP	chrMT	2695	3267	-	intergenic	chrMT	7784	8287	-	intergenic
FP	chr2	33141273	33141402	-	intergenic	chr2	33141533	33141692	-	intergenic
FP	chr1	201915207	201915433	-	LMOD1	chr1	202056854	202057094	+	intergenic
FP	chr10	47139834	47140013	+	intergenic	chr10	47770361	47770513	+	intergenic
FP	chrGL000220.1	110338	110782	+	intergenic	chrGL000220.1	110782	110810	+	intergenic
FP	chr7	124674282	124674406	+	POT1-AS1	chr7	132719647	132720003	+	intergenic
FP	chr10	91831153	91831199	-	intergenic	chr2	131905370	131905769	-	intergenic
FP	chr4	157818881	157891937	-	PDGFC	chr4	169943732	170611803	+	CLCN3
FP	chr7	5567524	5567817	+	intergenic	chr7	5567910	5568018	+	intergenic
FP	chr4	40438456	40438675	-	RBM47	chr6	1828341	1828515	-	GMDS
FP	chr12	41333135	41333287	+	CNTN1	chr20	58436498	58436555	-	intergenic
FP	chr1	144519801	144519877	-	intergenic	chr1	145004780	145005006	-	PDE4DIP
FP	chr6	3712631	3712682	-	intergenic	chr6	33377420	33377550	+	KIFC1
FP	chr6	1775323	1787918	-	GMDS	chr6	2088900	2088930	-	GMDS
FP	chr5	180668490	180668639	+	intergenic	chr5	180669172	180669224	+	intergenic
FP	chr8	77218572	77218704	-	intergenic	chr8	89885921	89886048	-	intergenic
FP	chr10	128902994	128903016	+	DOCK1	chr17	26942065	26942265	-	KIAA0100
FP	chr11	308106	308438	+	IFITM2	chr11	320563	320844	+	intergenic
FP	chr11	44625915	44626657	-	intergenic	chr6	99318143	99318312	+	intergenic
FP	chr5	180666530	180666584	-	RACK1	chr5	180668490	180668630	+	intergenic
FP	chr9	30689071	30689139	-	intergenic	chrX	135962755	135962870	-	RBMX
FP	chr9	36215310	36215527	-	GNE	chr9	36216187	36216364	+	intergenic
FP	chr21	20230317	20230399	-	intergenic	chr21	20230399	20230464	+	intergenic
FP	chr21	20230068	20230399	-	intergenic	chr6	24976617	24976678	+	intergenic
FP	chr17	39671796	39671945	-	KRT15	chr17	39672095	39672256	+	intergenic
FP	chr5	103439867	103439988	+	intergenic	chr5	112871495	113656723	+	YTHDC2
FP	chr14	96957025	96957115	-	intergenic	chr17	46025159	46025505	-	intergenic
FP	chr1	62627290	62627497	-	intergenic	chr1	62628231	62628343	+	PATJ
FP	chr22	31601938	31602063	+	RNF185	chr4	122997353	122997450	+	intergenic
FP	chr14	54588232	54588443	-	intergenic	chr19	35425550	35425763	+	ZNF30
FP	chr12	125396697	125396803	-	UBC	chr12	125396803	125398149	+	intergenic
FP	chr8	72156837	72156928	-	EYA1	chr8	106597837	106598061	+	ZFPM2
FP	chrMT	565	3267	-	intergenic	chrMT	14769	15938	-	intergenic
FP	chr17	38077734	38078033	-	ORMDL3	chr17	38078033	38078110	+	intergenic
FP	chr1	155823066	155823225	-	GON4L	chr1	155896842	155896947	+	intergenic
FP	chr10	5591197	5591323	+	intergenic	chr17	43101456	43101647	+	intergenic
FP	chr18	34380160	34380274	+	intergenic	chr9	5534919	5535050	+	PDCD1LG2
FP	chrGL000220.1	110060	110338	-	intergenic	chrGL000220.1	116113	116276	-	intergenic
FP	chr4	140226710	140226906	+	NAA15	chr5	110760901	110761414	+	CAMK4
FP	chrMT	2453	3267	-	intergenic	chrMT	7189	7507	-	intergenic
FP	chr5	180669195	180669351	-	RACK1	chr5	180670688	180670921	+	intergenic
FP	chr10	8005882	8006087	-	intergenic	chr6	4021636	4021700	+	PRPF4B
FP	chrMT	6446	7507	-	intergenic	chrMT	14769	15536	+	intergenic
FP	chr22	29279907	29280054	+	ZNRF3	chr9	6558558	6565429	+	intergenic
FP	chr1	20978460	20978556	-	DDOST	chr11	38058720	38058774	+	intergenic
FP	chr17	40555876	40556196	-	CAVIN1	chr20	34486014	34486065	+	PHF20
FP	chr1	179042716	179042876	-	intergenic	chr1	179043895	179044058	+	FAM20B
FP	chr17	44171925	44172069	-	KANSL1	chr17	44430185	44430296	+	intergenic
FP	chr3	131895136	131895231	+	intergenic	chr7	103007964	103008064	-	SLC26A5
FP	chr21	46858564	46858628	-	intergenic	chr22	29521404	29535959	+	KREMEN1
FP	chrGL000220.1	110358	110782	-	intergenic	chrGL000220.1	116110	116276	-	intergenic
FP	chrGL000220.1	115625	115966	-	intergenic	chrGL000220.1	158996	159927	+	intergenic
FP	chr5	1081429	1081637	-	SLC12A7	chr8	112530127	112530356	-	intergenic
FP	chr16	74655626	74656128	-	RFWD3	chr16	74695032	74695351	+	intergenic
FP	chr17	37883145	37883257	-	intergenic	chr17	37883527	37883655	+	ERBB2
FP	chr11	44609120	44622084	+	CD82	chr11	44626731	44626904	+	CD82
FP	chr17	39672171	39672264	-	KRT15	chr17	39672354	39672518	+	intergenic
FP	chr2	217364048	217364121	-	intergenic	chr2	217366060	217366134	+	RPL37A
FP	chr11	69202292	69202425	+	intergenic	chr21	47088786	47088866	+	PCBP3
FP	chrGL000220.1	110338	110782	-	intergenic	chrGL000220.1	114684	115447	-	intergenic
FP	chr17	37866593	37866748	-	intergenic	chr17	37868179	37868298	+	ERBB2
FP	chr14	75202386	75202863	-	intergenic	chr14	75202863	75203226	+	FCF1
FP	chrMT	5627	7507	-	intergenic	chrMT	7507	8287	+	intergenic
FP	chr17	37872068	37872234	-	intergenic	chr17	37872628	37872688	-	intergenic
FP	chr5	180666065	180666177	+	intergenic	chr5	180666479	180666557	+	intergenic
FP	chr12	52632471	52632567	-	intergenic	chr12	52635254	52635412	+	KRT7
FP	chr7	48143774	48143861	-	intergenic	chr7	48145737	48145949	+	UPP1
FP	chr12	6643700	6643757	-	intergenic	chr12	6643979	6644073	-	intergenic
FP	chr17	37883629	37883801	-	intergenic	chr17	37883942	37884913	-	MIEN1
FP	chr21	27543074	30382008	-	RWDD2B	chr21	32595926	32931636	-	TIAM1
FP	chr8	41399865	41400550	-	LOC102723729	chr8	41400853	41401350	+	GINS4
FP	chr19	45690588	45690998	-	intergenic	chr19	45754815	45754897	+	MARK4
FP	chrGL000220.1	114684	115447	-	intergenic	chrGL000220.1	116898	117326	-	intergenic
FP	chr5	180664612	180664720	-	RACK1	chr5	180665097	180665227	+	intergenic
FP	chr21	33946320	33946469	-	C21orf59-TCP10L	chr21	39391586	39398225	-	intergenic
FP	chrGL000220.1	109260	110338	-	intergenic	chrGL000220.1	114684	115447	-	intergenic
FP	chr12	6647084	6647167	-	intergenic	chr12	6647265	6647422	+	GAPDH
FP	chrGL000220.1	109175	109260	-	intergenic	chrGL000220.1	109260	109497	+	intergenic
FP	chr11	61732873	61733050	-	FTH1	chr11	61734782	61734870	+	intergenic
FP	chr5	102423876	102443302	-	GIN1	chr8	121457883	121483059	+	MTBP
FP	chr11	320563	320801	+	intergenic	chr5	1325859	1325931	+	intergenic
FP	chr17	60130067	60554151	+	METTL2A	chr7	128169368	128214773	-	intergenic
FP	chrGL000220.1	121284	121529	-	intergenic	chrGL000220.1	121529	121701	-	intergenic
FP	chr8	99053946	99054080	-	RPL30	chr8	99057168	99057325	+	intergenic
FP	chrGL000220.1	111132	111232	-	intergenic	chrGL000220.1	128813	129233	-	intergenic
FP	chr20	2840698	2841241	-	intergenic	chr20	3565382	3565556	+	ATRN
FP	chr11	314977	315251	-	intergenic	chr17	1367852	1368145	-	MYO1C
FP	chr1	569056	569104	-	intergenic	chr2	88124740	88124815	+	intergenic
FP	chr8	101720653	101721360	+	intergenic	chrGL000220.1	145998	153248	+	intergenic
FP	chr19	36245058	36261366	-	HSPB6	chr19	36261508	36262471	+	PROSER3
FP	chr10	47139834	47140013	+	intergenic	chr10	47747036	47747133	+	ANXA8L1
FP	chr10	47140013	47169786	-	ANXA8	chr10	47747133	47770361	-	intergenic
FP	chr10	5591197	5591323	-	intergenic	chr17	43101708	43175749	-	DCAKD
FP	chr5	114856246	114879042	-	FEM1C	chr5	132440053	132441089	-	intergenic
FP	chr5	1318580	1318816	+	intergenic	chr5	1318827	1318863	+	intergenic
FP	chr12	123212278	123212402	-	HCAR1	chr12	123212402	123212987	+	intergenic
FP	chr11	94203916	94211898	-	MRE11	chr4	158639589	158639679	-	intergenic
FP	chr22	41638129	41641614	-	RANGAP1	chr22	41914248	41918984	+	ACO2
